# Supplementary material for: Analysis of the different characteristics between omental preadipocytes and differentiated white adipocytes using bioinformatics methods
Source: Adipocyte. 2022 May 1;11(1):227–38. doi: 10.1080/21623945.2022.2063471 (PMC9067510; doi:10.1080/21623945.2022.2063471)
Supplement: Supplemental Material [file KADI_A_2063471_SM4040.zip]

Archive with 3 entries (2 files):
- supplementary/
- supplementary/TableS1.docx
- supplementary/TableS2.docx
